# Supplementary material for: Prognostic Significance and Emerging Predictive Potential of Interleukin-1β Expression in Oncogene-Driven NSCLC
Source: Cancers (Basel). 2025 Sep 3;17(17):2895. doi: 10.3390/cancers17172895 (PMC12428403; doi:10.3390/cancers17172895)
Supplement: Supplementary file 1 [file cancers-17-02895-s001.zip]

Archive with 1 entries (1 files):
- cancers-3828288-supplementary.pdf
